# Supplementary material for: 20S proteasome-regulated proteostasis in ELVAs is critical for oocyte-to-embryo transition and female fertility
Source: EMBO J. 2026 May 21;45(14):4887–909. doi: 10.1038/s44318-026-00813-0 (PMC13373198; doi:10.1038/s44318-026-00813-0)
Supplement: Supplementary file 5 — Source data Fig. 1 [file 44318_2026_813_MOESM5_ESM.zip]

Archive with 28 entries (19 files):
- Figure 1/
- Figure 1/1A/
- Figure 1/1A/aged egg.jpg
- Figure 1/1A/aged oocyte.jpg
- Figure 1/1A/young egg.jpg
- Figure 1/1A/young oocyte.jpg
- Figure 1/1B/
- Figure 1/1B/1B.xlsx
- Figure 1/1C/
- Figure 1/1C/lysosensor-aged.jpg
- Figure 1/1C/lysosensor-young.jpg
- Figure 1/1C/RUFY1-aged.jpg
- Figure 1/1C/RUFY1-young.jpg
- Figure 1/1D/
- Figure 1/1D/1D.xlsx
- Figure 1/1E/
- Figure 1/1E/1E.xlsx
- Figure 1/1G/
- Figure 1/1G/1G.pptx
- Figure 1/1H/
- Figure 1/1H/hPSMA7 28.jpg
- Figure 1/1H/hPSMA7 38.jpg
- Figure 1/1H/hα-sub 28.jpg
- Figure 1/1H/hα-sub 38.jpg
- Figure 1/1H/Proteostat 28.jpg
- Figure 1/1H/Proteostat 38.jpg
- Figure 1/1I/
- Figure 1/1I/1I.xlsx
