# Supplementary material for: 20S proteasome-regulated proteostasis in ELVAs is critical for oocyte-to-embryo transition and female fertility
Source: EMBO J. 2026 May 21;45(14):4887–909. doi: 10.1038/s44318-026-00813-0 (PMC13373198; doi:10.1038/s44318-026-00813-0)
Supplement: Supplementary file 6 — Source data Fig. 2 [file 44318_2026_813_MOESM6_ESM.zip]

Archive with 22 entries (14 files):
- Figure 2/
- Figure 2/2B/
- Figure 2/2B/2B.pptx
- Figure 2/2C/
- Figure 2/2C/cKO.jpg
- Figure 2/2C/WT.jpg
- Figure 2/2D/
- Figure 2/2D/2D.xlsx
- Figure 2/2E/
- Figure 2/2E/cKO egg.jpg
- Figure 2/2E/cKO oocyte.jpg
- Figure 2/2E/WT egg.jpg
- Figure 2/2E/WT oocyte.jpg
- Figure 2/2F/
- Figure 2/2F/2F.xlsx
- Figure 2/2G/
- Figure 2/2G/cKO egg.jpg
- Figure 2/2G/cKO oocyte.jpg
- Figure 2/2G/WT egg.jpg
- Figure 2/2G/WT oocyte.jpg
- Figure 2/2H/
- Figure 2/2H/2H.xlsx
