# Supplementary material for: 20S proteasome-regulated proteostasis in ELVAs is critical for oocyte-to-embryo transition and female fertility
Source: EMBO J. 2026 May 21;45(14):4887–909. doi: 10.1038/s44318-026-00813-0 (PMC13373198; doi:10.1038/s44318-026-00813-0)
Supplement: Supplementary file 6 — Source data Fig. 2 [file 44318_2026_813_MOESM6_ESM.zip › Figure 2/2D/2D.xlsx]

## Sheet: Sheet1
WT	cKO
0.60165	0.56958
0.762339	0.486363
1.0607	0.388401
0.920667	0.292853
0.947916	0.34237
1.14772	0.702634
1.19551	0.332337
1.11629	0.259031
1.24721	0.258622
	0.239932
	0.200769
