# Supplementary material for: 20S proteasome-regulated proteostasis in ELVAs is critical for oocyte-to-embryo transition and female fertility
Source: EMBO J. 2026 May 21;45(14):4887–909. doi: 10.1038/s44318-026-00813-0 (PMC13373198; doi:10.1038/s44318-026-00813-0)
Supplement: Supplementary file 7 — Source data Fig. 3 [file 44318_2026_813_MOESM7_ESM.zip]

Archive with 29 entries (16 files):
- Figure 3/
- Figure 3/3A/
- Figure 3/3A/cKO.jpg
- Figure 3/3A/WT.jpg
- Figure 3/3B/
- Figure 3/3B/3B.xlsx
- Figure 3/3C/
- Figure 3/3C/3C.xlsx
- Figure 3/3D/
- Figure 3/3D/cKO.jpg
- Figure 3/3D/WT.jpg
- Figure 3/3E/
- Figure 3/3E/3E.xlsx
- Figure 3/3F/
- Figure 3/3F/cKO.jpg
- Figure 3/3F/WT.jpg
- Figure 3/3G/
- Figure 3/3G/3G.xlsx
- Figure 3/3H/
- Figure 3/3H/3H.xlsx
- Figure 3/3I/
- Figure 3/3I/3I.xlsx
- Figure 3/3J/
- Figure 3/3J/3J.pptx
- Figure 3/3K/
- Figure 3/3K/MG132.jpg
- Figure 3/3K/NC.jpg
- Figure 3/3L/
- Figure 3/3L/3L.xlsx
