# Supplementary material for: 20S proteasome-regulated proteostasis in ELVAs is critical for oocyte-to-embryo transition and female fertility
Source: EMBO J. 2026 May 21;45(14):4887–909. doi: 10.1038/s44318-026-00813-0 (PMC13373198; doi:10.1038/s44318-026-00813-0)
Supplement: Supplementary file 7 — Source data Fig. 3 [file 44318_2026_813_MOESM7_ESM.zip › Figure 3/3E/3E.xlsx]

## Sheet: Sheet1
WT	cKO
0.052171	0.0809904
0.068675	0.0829453
0.068675	0.14964
0.069829	0.0799675
0.0672197	0.0953753
0.0744257	0.153043
0.0709881	0.0872636
0.0643263	0.110184
0.0664766	0.109779
0.0602826	0.0853296
0.0562647	0.12891
0.069091
