# Supplementary material for: 20S proteasome-regulated proteostasis in ELVAs is critical for oocyte-to-embryo transition and female fertility
Source: EMBO J. 2026 May 21;45(14):4887–909. doi: 10.1038/s44318-026-00813-0 (PMC13373198; doi:10.1038/s44318-026-00813-0)
Supplement: Supplementary file 8 — Source data Fig. 4 [file 44318_2026_813_MOESM8_ESM.zip]

Archive with 8 entries (5 files):
- Figure 4/
- Figure 4/4J/
- Figure 4/4J/cKO GVBD.jpg
- Figure 4/4J/cKO oocyte.jpg
- Figure 4/4J/WT GVBD.jpg
- Figure 4/4J/WT oocyte.jpg
- Figure 4/4K/
- Figure 4/4K/4K.xlsx
