# Supplementary material for: 20S proteasome-regulated proteostasis in ELVAs is critical for oocyte-to-embryo transition and female fertility
Source: EMBO J. 2026 May 21;45(14):4887–909. doi: 10.1038/s44318-026-00813-0 (PMC13373198; doi:10.1038/s44318-026-00813-0)
Supplement: Supplementary file 8 — Source data Fig. 4 [file 44318_2026_813_MOESM8_ESM.zip › Figure 4/4K/4K.xlsx]

## Sheet: Sheet1
WT oocyte	cKO oocyte	WT GVBD	cKO GVBD
1.04525	0.901404	1.25015	0.519674
1.34655	0.761019	1.25431	0.895497
0.812991	1.13624	1.05122	0.540007
0.947606	0.955688	1.26962	0.696759
1.07463	0.594823	0.926317	0.477152
0.904906	0.971807	0.855021	0.614889
1.09723	0.86935	1.77493	0.900997
0.887462	0.527132	1.04891	0.559165
0.883362	0.628986	1.12893	0.515886
	0.567569	1.17475	0.577445
	1.04686	1.01101	0.812806
	0.698006	1.10521	0.592666
	0.486591	1.09998	0.779464
	0.783906	1.06893	0.754945
	0.531702	1.32973	0.566987
		1.06216
		1.64221
		1.60485
		1.26179
		1.42931
		1.25527
		1.18023
