# Supplementary material for: 20S proteasome-regulated proteostasis in ELVAs is critical for oocyte-to-embryo transition and female fertility
Source: EMBO J. 2026 May 21;45(14):4887–909. doi: 10.1038/s44318-026-00813-0 (PMC13373198; doi:10.1038/s44318-026-00813-0)
Supplement: Supplementary file 9 — Source data Fig. 5 [file 44318_2026_813_MOESM9_ESM.zip]

Archive with 28 entries (19 files):
- Figure 5/
- Figure 5/5A/
- Figure 5/5A/5A.xlsx
- Figure 5/5B/
- Figure 5/5B/5B.xlsx
- Figure 5/5C/
- Figure 5/5C/cKO.tif
- Figure 5/5C/WT.tif
- Figure 5/5D/
- Figure 5/5D/5D.xlsx
- Figure 5/5E/
- Figure 5/5E/cKO-1-MII-actub, DNA.jpg
- Figure 5/5E/cKO-1-MII-phalloidin.jpg
- Figure 5/5E/cKO-2-TI-actub, DNA.jpg
- Figure 5/5E/cKO-2-TI-phalloidin.jpg
- Figure 5/5E/cKO-3-MI-actub, DNA.jpg
- Figure 5/5E/cKO-3-MI-phalloidin.jpg
- Figure 5/5E/WT-actub, DNA.jpg
- Figure 5/5E/WT-phalloidin.jpg
- Figure 5/5F/
- Figure 5/5F/5F.xlsx
- Figure 5/5G/
- Figure 5/5G/cKO-1.jpg
- Figure 5/5G/cKO-2.jpg
- Figure 5/5G/cKO-3.jpg
- Figure 5/5G/WT.jpg
- Figure 5/5H/
- Figure 5/5H/5H.xlsx
