# Supplementary material for: 20S proteasome-regulated proteostasis in ELVAs is critical for oocyte-to-embryo transition and female fertility
Source: EMBO J. 2026 May 21;45(14):4887–909. doi: 10.1038/s44318-026-00813-0 (PMC13373198; doi:10.1038/s44318-026-00813-0)
Supplement: Supplementary file 9 — Source data Fig. 5 [file 44318_2026_813_MOESM9_ESM.zip › Figure 5/5A/5A.xlsx]

## Sheet: Sheet1
Weeks	WT-1	WT-2	WT-3	WT-4	WT-5	cKO-1	cKO-2	cKO-3	cKO-4	cKO-5
1	0	0	0	0	0	0	0	0	0	0
2	0	0	0	0	0	0	0	0	0	0
3	0	3	6	0	8	0	0	0	0	0
4	10	3	6	0	8	0	0	4	0	0
5	10	3	6	10	8	0	0	4	0	0
6	17	3	21	10	20	0	0	4	0	0
7	17	12	21	10	20	0	0	4	0	0
8	17	12	21	20	20	0	0	4	0	3
9	28	12	37	20	35	0	0	4	0	3
10	28	12	37	20	35	0	0	4	0	3
11	28	12	37	26	35	0	0	4	0	3
12	30	24	49	26	49	0	0	4	0	3
13	30	24	49	26	49	0	0	4	0	3
14	30	24	49	26	49	0	0	4	0	3
