# Supplementary material for: 20S proteasome-regulated proteostasis in ELVAs is critical for oocyte-to-embryo transition and female fertility
Source: EMBO J. 2026 May 21;45(14):4887–909. doi: 10.1038/s44318-026-00813-0 (PMC13373198; doi:10.1038/s44318-026-00813-0)
Supplement: Supplementary file 9 — Source data Fig. 5 [file 44318_2026_813_MOESM9_ESM.zip › Figure 5/5B/5B.xlsx]

## Sheet: Sheet1
	WT-1	WT-2	cKO-1	cKO-2
NSN	10	28	16	18
SN	15	25	6	13
total	25	53	22	31
