# Supplementary material for: 20S proteasome-regulated proteostasis in ELVAs is critical for oocyte-to-embryo transition and female fertility
Source: EMBO J. 2026 May 21;45(14):4887–909. doi: 10.1038/s44318-026-00813-0 (PMC13373198; doi:10.1038/s44318-026-00813-0)
Supplement: Supplementary file 9 — Source data Fig. 5 [file 44318_2026_813_MOESM9_ESM.zip › Figure 5/5D/5D.xlsx]

## Sheet: Sheet1
		egg	no PB1-MI	oocyte
WT	1	55	0	0
	2	34	0	0
	3	47	0	0
cKO	1	31	6	7
	2	41	10	3
	3	42	8	2
	4	21	14	4
