# Supplementary material for: 20S proteasome-regulated proteostasis in ELVAs is critical for oocyte-to-embryo transition and female fertility
Source: EMBO J. 2026 May 21;45(14):4887–909. doi: 10.1038/s44318-026-00813-0 (PMC13373198; doi:10.1038/s44318-026-00813-0)
Supplement: Supplementary file 10 — Source data Fig. 6 [file 44318_2026_813_MOESM10_ESM.zip]

Archive with 27 entries (15 files):
- Figure 6/
- Figure 6/6A/
- Figure 6/6A/cKO.jpg
- Figure 6/6A/WT.jpg
- Figure 6/6B/
- Figure 6/6B/6B.xlsx
- Figure 6/6C/
- Figure 6/6C/6C.xlsx
- Figure 6/6D/
- Figure 6/6D/cKO.jpg
- Figure 6/6D/WT.jpg
- Figure 6/6E/
- Figure 6/6E/6E.xlsx
- Figure 6/6F/
- Figure 6/6F/cKO.jpg
- Figure 6/6F/WT.jpg
- Figure 6/6G/
- Figure 6/6G/6G.xlsx
- Figure 6/6H/
- Figure 6/6H/6H.xlsx
- Figure 6/6I/
- Figure 6/6I/cKO.jpg
- Figure 6/6I/WT.jpg
- Figure 6/6J/
- Figure 6/6J/6J.xlsx
- Figure 6/6K/
- Figure 6/6K/6K.xlsx
