# Supplementary material for: 20S proteasome-regulated proteostasis in ELVAs is critical for oocyte-to-embryo transition and female fertility
Source: EMBO J. 2026 May 21;45(14):4887–909. doi: 10.1038/s44318-026-00813-0 (PMC13373198; doi:10.1038/s44318-026-00813-0)
Supplement: Supplementary file 10 — Source data Fig. 6 [file 44318_2026_813_MOESM10_ESM.zip › Figure 6/6B/6B.xlsx]

## Sheet: Sheet1
	1-cell	MI-egg	oocyte
WT	10	0	0
	42	0	0
	53	0	0
	63	0	0
	69	2	0
	62	0	0
	42	5	0
cKO	16	6	11
	19	7	6
	21	5	9
	20	28	3
	15	18	4
