# Supplementary material for: 20S proteasome-regulated proteostasis in ELVAs is critical for oocyte-to-embryo transition and female fertility
Source: EMBO J. 2026 May 21;45(14):4887–909. doi: 10.1038/s44318-026-00813-0 (PMC13373198; doi:10.1038/s44318-026-00813-0)
Supplement: Supplementary file 10 — Source data Fig. 6 [file 44318_2026_813_MOESM10_ESM.zip › Figure 6/6C/6C.xlsx]

## Sheet: Sheet1
WT		cKO
n	2-cell rate	n	2-cell rate
34	91.1765	18	33.3333
40	87.5	13	23.0769
33	90.9091	23	21.7391
37	86.4865	18	16.6667
43	81.3953	18	50
46	80.4348	24	25
48	95.8333
47	89.3617
