# Supplementary material for: 20S proteasome-regulated proteostasis in ELVAs is critical for oocyte-to-embryo transition and female fertility
Source: EMBO J. 2026 May 21;45(14):4887–909. doi: 10.1038/s44318-026-00813-0 (PMC13373198; doi:10.1038/s44318-026-00813-0)
Supplement: Supplementary file 10 — Source data Fig. 6 [file 44318_2026_813_MOESM10_ESM.zip › Figure 6/6J/6J.xlsx]

## Sheet: Sheet1
WT	cKO
0.02486	0.022404
0.026593	0.032869
0.022727	0.049231
0.022039	0.066667
0.023467	0.054408
0.03252	0.058401
0.02906	0.06612
0.030816	0.060938
0.035283	0.06137
0.032069	0.051597
0.042929	0.056471
0.039952	0.060963
0.047678	0.062087
0.032962
