# Supplementary material for: 20S proteasome-regulated proteostasis in ELVAs is critical for oocyte-to-embryo transition and female fertility
Source: EMBO J. 2026 May 21;45(14):4887–909. doi: 10.1038/s44318-026-00813-0 (PMC13373198; doi:10.1038/s44318-026-00813-0)
Supplement: Supplementary file 10 — Source data Fig. 6 [file 44318_2026_813_MOESM10_ESM.zip › Figure 6/6K/6K.xlsx]

## Sheet: Sheet1
Zscan4d		Zscan5b		Dppa4		Gucala		MuERV-L		Ctsl
WT	cKO	WT	cKO	WT	cKO	WT	cKO	WT	cKO	WT	cKO
0.963266	0.431922	0.901413	0.026835	0.744762	0.18928	1.20067	0.0382827	0.576236	0.200062	0.934972	0.205767
1.31763	0.470043	0.950415	0.0464482	0.944387	0.240561	1.07604	0.0398801	1.31552	0.475368	0.989492	0.438106
0.719107	0.391902	1.14817	0.0290801	1.31085	0.256086	0.723285	0.0633571	1.10825	0.345032	1.07554	0.227502
